# Supplementary material for: Incidence of Coffee Leaf Rust in Vietnam, Possible Original Sources and Subsequent Pathways of Migration
Source: Front Plant Sci. 2022 Apr 5;13:872877. doi: 10.3389/fpls.2022.872877 (PMC9016365; doi:10.3389/fpls.2022.872877)
Supplement: Supplementary Table S3 — Information including query cover, % identity, name, and accession of the query sequences after using the NCBI BLAST tool for Vietnamese and Thailand coffee leaf rust fungus sequences. [file Table_3.xlsx]

## Sheet: Sheet1
Table S3. Information including query cover, % identity, name and accession of the query sequences after using BLAST tool on NCBI for Vietnamese and Thailand coffee leaf rust fungus sequences
No.	Sample ID.	Genbank accession number	Results	Query cover	% I dentity	Accession number
1	TSH-R30018	LC682395	Hemileia vastatrix voucher CMPH-14	100	0.9965	KX260246.1
2	TSH-R30022	LC682396	H. vastatrix voucher CMPH-14	100	0.9988	KX260246.1
3	TSH-R30024	LC682397	H. vastatrix voucher CMPH-95	100	0.9919	KX260248.1
4	TSH-R30028	LC682398	H. vastatrix voucher CMPH-234	100	0.9977	KX260253.1
5	TSH-R30031	LC682399	H. vastatrix isolate CT_28_v	100	99.31	EF394131.1
6	TSH-R30034	LC682400	H. vastatrix voucher CMPH-95	100	98.73	KX260248.1
7	TSH-R30036	LC682401	H. vastatrix voucher CMPH-95	100	99.65	KX260248.1
8	TSH-R30042	LC682402	H. vastatrix isolate Coimbra_5	100	99.31	KX260248.1
9	TSH-R30043	LC682403	H. vastatrix isolate CTInNa3	100	99.55	EF394118.1
10	TSH-R30045	LC682404	H. vastatrix voucher CMPH-234	100	97.72	KX260253.1
11	TSH-R30046	LC682405	H. vastatrix voucher CMPH-14	100	99.41	KX260246.1
12	TSH-R30050	LC682365	H. vastatrix voucher CMPH-95	100	99.77	KX260248.1
13	TSH-R30051	LC682366	H. vastatrix isolate CTInNa2	100	99.32	EF394129.1
14	TSH-R30052	LC682367	H. vastatrix voucher CMPH-234	100	99.88	KX260253.1
15	TSH-R30055	LC682368	H. vastatrix voucher CMPH-165	100	99.55	KX260250.1
16	TSH-R30059	LC682369	H. vastatrix voucher CMPH-95	100	99.55	KX260248.1
17	TSH-R30063	LC682370	H. vastatrix voucher CMPH-95	100	99.32	KX260248.1
18	TSH-R30067	LC682371	H. vastatrix voucher CMPH-95	100	98.3	KX260248.1
19	TSH-R30069	LC682372	H. vastatrix voucher CMPH-234	100	99.43	KX260253.1
20	TSH-R30071	LC682373	H. vastatrix voucher CMPH-95	100	96.34	KX260248.1
21	TSH-R30073	LC682374	H. vastatrix voucher CMPH-14	100	99.88	KX260246.1
22	TSH-R30080	LC682375	H. vastatrix voucher CMPH-142	100	98.96	KX260249.1
23	TSH-R30085	LC682376	H. vastatrix voucher CMPH-142	100	98.73	KX260249.1
24	TSH-R30088	LC682377	H. vastatrix voucher CMPH-142	100	98.96	KX260249.1
25	TSH-R30098	LC682378	H. vastatrix voucher CMPH-14	100	99.54	KX260246.1
26	TSH-R30101	LC682379	H. vastatrix voucher CMPH-95	100	98.5	KX260248.1
27	TSH-R30104	LC682380	H. vastatrix voucher CMPH-14	100	99.31	KX260246.1
28	TSH-R30107	LC682381	H. vastatrix voucher CMPH-14	100	99.88	KX260246.1
29	TSH-R30109	LC682382	H. vastatrix voucher CMPH-95	100	98.85	KX260248.1
30	TSH-R30118	LC682383	H. vastatrix voucher CMPH-95	100	98.27	KX260248.1
31	TSH-R30120	LC682384	H. vastatrix voucher CMPH-14	100	99.65	KX260246.1
32	TSH-R30125	LC682385	H. vastatrix voucher CMPH-14	100	99.77	KX260246.1
33	TSH-R30129	LC682386	H. vastatrix voucher CMPH-14	100	99.88	KX260246.1
34	TSH-R30133	LC682387	H. vastatrix voucher CMPH-14	100	99.77	KX260246.1
35	TSH-R30137	LC682388	H. vastatrix voucher CMPH-95	100	99.77	KX260248.1
36	TSH-R30145	LC682389	H. vastatrix voucher CMPH-95	100	99.54	KX260248.1
37	TSH-R30148	LC682390	H. vastatrix voucher CMPH-95	100	99.77	KX260248.1
38	TSH-R30155	LC682391	H. vastatrix voucher CMPH-14	100	99.42	KX260246.1
39	TSH-R30160	LC682392	H. vastatrix voucher CMPH-14	100	99.88	KX260246.1
40	TSH-R30167	LC682393	H. vastatrix voucher CMPH-14	100	99.88	KX260246.1
41	TSH-R30172	LC682394	H. vastatrix voucher CMPH-14	100	100	KX260246.1
42	TSH-R59309	LC682363	H. vastatrix voucher CMPH-234	100	99.42	KX260253.1
43	TSH-R59420	LC682364	H. vastatrix voucher CMPH-95	100	99.08	KX260248.1
